# Supplementary material for: IMPlications of IMP2 in RNA Biology and Disease
Source: Int J Mol Sci. 2025 Mar 7;26(6):2415. doi: 10.3390/ijms26062415 (PMC11942581; doi:10.3390/ijms26062415)
Supplement: Supplementary file 1 [file ijms-26-02415-s001.zip]

Archive with 4 entries (4 files):
- Table S2 Wolfe IJMS.xlsx
- __MACOSX/._Table S2 Wolfe IJMS.xlsx
- Table S1 Wolfe IJMS.xlsx
- __MACOSX/._Table S1 Wolfe IJMS.xlsx
