# Supplementary material for: IMPlications of IMP2 in RNA Biology and Disease
Source: Int J Mol Sci. 2025 Mar 7;26(6):2415. doi: 10.3390/ijms26062415 (PMC11942581; doi:10.3390/ijms26062415)
Supplement: Supplementary file 1 [file ijms-26-02415-s001.zip › Table S2 Wolfe IJMS.xlsx]

## Sheet: Table S2
Table S2. List of reported IMP2 target genes. When available, information is provided about the mechanism by which IMP2 regulates that target, as well as the spheres where IMP2 regulation of that target is most relevant.
Target	Regualtion	Disease/Function	References
ALDOA	Stabilization	HCC; activation of hepatic stellate cells; liver fibrosis	Zhou et al, (2024)
APOE	Stabilization	PTC	Huang et al. (2022)
C/EBPβ, C/EBPδ	Stabilization	Autoimmune inflammation	Bechara et al. (2021)
CASC9 (lncRNA)	Stabilization	GBM	Liu et al. (2021)
CCL2	Stabilization	Autoimmune neuroinflammation	Bechara et al. (2022)
CDC45	Stabilization	HCC	Wu at al. (2023)
CDK6	Stabilization; translation	LSCC; TNBC	Tang et al. (2023)	Xia et al. (2024)
CIRCCHD7	Stabilization	EC	Shi et al (2024)
CKB	Stabilization	ccRCC	Ren at al. (2024)
CTGF	Stabilization	BC	Li et al. (2015)
Cyclin A2	Stabilization; translation	Cell cycle regulation; myoblast proliferation	Zhou et al. (2016)
Cyclin D2	Stabilization	PCOS	Li et al. (2018)
DANCR (lncRNA)	Stabilization; competition	AML; PDAC	Wu et al. (2023)	Hu et al. (2019)
DROSHA	Stabilization	BCSC	Peng et al. (2020)
EIF4A1	Translation	LSCC; TNBC	Li et al. (2024)	Xia et al. (2023)
EREG	Stabilization	OSCC; EMT	Lin et al. (2024)
FEN1	Stabilization	HCC	Pu et al. (2020)
FZD8	Degradation	Adipogenic lineage promotion	Regué et al. (2023)
GluN2A	Stabilization	CINC	Lu et al. (2024)
GLUT1	Stabilization	CRC; PDAC; glucose uptake	Shen et al. (2020)	Wang et al. (2023)
GPT2	Stabilization	AML; glutamine metabolism	Weng et al. (2022)
HK2	Stabilization	CRC; GBM; OSCC; glycolysis	Shen at al. (2020)	Ye at al. (2023)	Liu et al. (2021)
HMGA1	Stabilization	Multiple cancer types	Dai et al. (2017)	Ouyang et al. (2022)
IGF2	Stabilization; translation	Multiple cancer types; glycolysis	Nielsen et al. (1999)	Dai et al. (2017)
IL-8	Stabilization	Adipose tissue inflammation	O'Reilly et al. (2024)
JARID2	Stabilization	CRC	Wu et al. (2022)
KLF5	Stabilization	Adipogenesis	O'Reilly et al. (2024)
LAMB2	Translation	Diabetic nephropathy	Shaeffer et al. (2012)
MIS12	Stabilization	hMSCs senescent phenotypes reversion	Wu et al. (2020)
MSX1	Stabilization	CRC	Wu et al. (2022)
MURF-3	Stabilization	Microtubule stabilization; cytoskeleton dynamics in RMS; muscle differentiation	Boudoukha et al. (2010)
MYC	Stabilization	AML; BC; CC; CRC; glutamine metabolism; glycolysis	Weng et al. (2023)	Li et al. (2015)	Hu et al. (2022)
MYF5	Translation	Muscle lineage determination; myoblast proliferation	Zhou et al. (2016)
NDUFB5	Stabilization	Mitochondrial respiration; healing of diabetic foot ulcer	Wang et al.(2024)
NDUFS3, NDUFS7, NDUF3	Stabilization	GBM; oxidative phosphorylation	Janiszewska et al. (2012)
NFIC	Splicing	PCOS	Zhao et al. (2022)
NRAS	Stabilization	ERMS	Li et al. (2013)
NRP1	Stabilization	BCa; M2 macrophages polarization	Fu et al. (2024)
NT5DC2	Stabilization	DLBCL	Cui et al. (2022)
OXAR (lnc-RNA)	Stabilization	Oxaliplatin resistance in NASH-HCC	Lin et al. (2024)
P53	Stabilization	Prevention of cardiac fibrosis in diabetes	Peng et al. (2022)
PD-L1	Stabilization	PDAC; immune evasion	Deng et al. (2024)
PDX1	Stabilization; translation	Insulin secretion; β-cell proliferation	Regué et al. (2021)
PFKL	Stabilization	NSCLC; glycolysis	Liu et al. (2024)
PINCH-2	Stabilization	Focal adhesion, remodeling and cell motility in RMS.	Boudoukha et al. (2010)
PPARγ	Stabilization	Adipogenesis; lipid metabolism	Jiang et al. (2022)
PR	Degradation	TNBC	Kim et al. (2018)
RAF1	Stabilization	CRC	Ye et al (2016)
RUNX2	Stabilization	RR-PTC	Sa et al. (2022)
SERPINE1	Stabilization	PCOS	Li et al. (2018)
SIRT1	Stabilization	GC	Zhang et al. (2022)
SLC1A5	Stabilization	AML; glutamine metabolism	Weng et al. (2022)
SLUG	Stabilization	HNSCC	Yu et al. (2022)
SOX2	Stabilization	CRC	Li et al. (2019)
SP1	Stabilization	DKD	Lin et al. (2023)
STAG3	Stabilization	CRC	Yi et al. (2023)
TFRC	Stabilization	CRC	Liu et al. (2023)
TK1	Stabilization	NSCLC	Ma et al. (2021)
UCP1	Stabilization	Obesity; thermogenesis	Dai et al. (2015)
VANGL1	Stabilization	Radiation resistance in LUAD	Hao et al. (2020)
YAP	Stabilization; translation	CRC	Cui et al. (2021)
ZEB1	Stabilization	GC	Shen et al. (2021)
ZFAS1 (lncRNA)	Stabilization	CRC; glycolysis	Lu et al. (2021)
