# Supplementary material for: IMPlications of IMP2 in RNA Biology and Disease
Source: Int J Mol Sci. 2025 Mar 7;26(6):2415. doi: 10.3390/ijms26062415 (PMC11942581; doi:10.3390/ijms26062415)
Supplement: Supplementary file 1 [file ijms-26-02415-s001.zip › Table S1 Wolfe IJMS.xlsx]

## Sheet: Table S1
Table S1. Upstream regulators of IMP2. + represents a positive regulator of IMP2, - represents a negative regulator of IMP2.
Upstream Regulator	Direction of Regulation	Disease/Function	Reference
AIRN	+	Protection against diabetic nephropathy and cardiac fibrosis	Jing et al. (2020)	Peng et al. (2022)
CCN6	–	MBC	McMullen et al. (2019)
circRHBDD1	+	GC	Li et al. (2024)
circUBXN7	+	DKD	Lin et al. (2023)
HES1	+	CRC; glycolysis	Wang et al. (2023)
Hilnc	+	Hepatic steatosis	Jiang et al. (2022)
HMGA2	+/–	Embryogenesis; tumorigenesis	Brants et al. (2004)	Li et al. (2013)	Cleynen et al. (2007)	Oliveira-Mateos et al. (2019)	Mansoori et al. (2021)
linc-ADAIN	–	Adipogenesis	O'Reilly et al. (2024)
LINC01021	+	CRC	Wu et al. (2022)
LINRIS	+	CRC; glycolysis	Wang et al. (2019)
LncMyoD	-	Skeletal muscle differentiation	Gong et al. (2015)
lncRAP2	+	Adipogenesis	Alvarez-Dominguez (2021)
LncRNA HOTAIR	+	CRC	Wu et al. (2019)
LncRNA MEG3	+	Adipocyte inflammation; insulin resistance	Lu et al. (2023)
miR-138	–	LGG	Yang et al. (2020)
miR-141	–	PDAC	Xu et al. (2019)
mir-200a	–	TNBC	Kim et al. (2018)
miR-216b	–	HCC	Liu et al. (2015)
miR-485-5p	–	NSCLC	Huang et al. (2018)
miR-596	–	HCC	Fen et al. (2020)
miR-let-7a	–	HCC	Waly et al. (2018)
miR-let-7b	–	Keratinocyte migration	Wu et al. (2017)
mTOR	+	T2D	Dai et al. (2011)
TET3	+	TNBC	Xia et al. (2023)
TRIM25	–	NSCLC	Li et al. (2021)
